# Supplementary material for: Mapping the Tumor Microenvironment in TNBC and Deep Exploration for M1 Macrophages-Associated Prognostic Genes
Source: Front Immunol. 2022 Jun 30;13:923481. doi: 10.3389/fimmu.2022.923481 (PMC9279655; doi:10.3389/fimmu.2022.923481)
Supplement: Supplementary file 4 [file Table_1.xlsx]

## Sheet: Sheet1
Supplementary Table S1. List of RT-qPCR primers used in this study.
Gene name	Forward (5'-3')	Reverse (5'-3')
ARG1	TGGACAGACTAGGAATTGGCA	CCAGTCCGTCAACATCAAAACT
IL-10	TCAAGGCGCATGTGAACTCC	GATGTCAAACTCACTCATGGCT
TGF-β	CTAATGGTGGAAACCCACAACG	TATCGCCAGGAATTGTTGCTG
CD163	GACGCATTTGGATGGATCATGT	CCCACCGTCCTTGGAATTTGA
CD206	GGGTTGCTATCACTCTCTATGC	TTTCTTGTCTGTTGCCGTAGTT
IDO1	TCTCATTTCGTGATGGAGACTGC	GTGTCCCGTTCTTGCATTTGC
IL-1α	TGGTAGTAGCAACCAACGGGA	ACTTTGATTGAGGGCGTCATTC
IL-1β	AGCTACGAATCTCCGACCAC	CGTTATCCCATGTGTCGAAGAA
IL-6	ACTCACCTCTTCAGAACGAATTG	CCATCTTTGGAAGGTTCAGGTTG
TNF-α	TGAAAGCATGATCCGGGACG	CAGCTTGAGGGTTTGCTACAAC
CD80	GGCCCGAGTACAAGAACCG	TCGTATGTGCCCTCGTCAGAT
MHCII	ATACTCCGATCACCAATGTACCT	GACTGTCTCTGACACTCCTGT
IFI35	ATGACCCCAAAGTGGCTGAG	ACTCAACTGGCTGGACATCTG
GAPDH	GGTGGTCTCCTCTGACTTCAACA	GTTGCTGTAGCCAAATTCGTTGT
