# Supplementary material for: Mapping the Tumor Microenvironment in TNBC and Deep Exploration for M1 Macrophages-Associated Prognostic Genes
Source: Front Immunol. 2022 Jun 30;13:923481. doi: 10.3389/fimmu.2022.923481 (PMC9279655; doi:10.3389/fimmu.2022.923481)
Supplement: Supplementary file 5 [file Table_2.xlsx]

## Sheet: Sheet1
Supplementary Table S2. Top30 genes with the highest degree of intramodule connectivity from Fudan and TCGA dataset
Fudan				TCGA
Lightcyan module (M1_high_infiltration)		Darkred module (M2_low_infiltration)		Lightyellow module (M1_high_infiltration)		Orangered4 module (M2_low_infiltration)
Gene_symbol	IMConn	Gene_symbol	IMConn	Gene_symbol	IMConn	Gene_symbol	IMConn
IFIT3	29.0243	AC096579.7	34.7725	IFIT3	16.6322	MRPL2	4.0671
OAS2	28.8385	RP11.1280I22.1	34.6597	OAS2	16.1341	MRPS18A	3.46203
IFI44L	26.7647	IGKC	34.6493	XAF1	15.4619	BYSL	3.23684
CMPK2	26.3719	FCRL5	34.3062	IFI44L	14.8474	MRGPRX1	3.09471
SAMD9L	25.8008	PIM2	33.9646	CMPK2	14.6638	NCRNA00185	3.09471
XAF1	25.3673	LAX1	33.7909	RSAD2	13.9544	OR4C15	3.09471
OASL	24.8015	IGKV3.11	28.8972	OASL	13.6034	KLHDC3	3.04044
RSAD2	24.4635	IGLC3	28.7445	IFI44	13.3131	C6orf153	2.95291
MX1	24.3629	IGKV3.20	28.543	OAS1	12.9529	TOMM6	2.94827
IFI44	24.1444	FAM46C	28.4653	IFIT1	12.8057	MRPL14	2.92349
STAT1	24.1186	POU2AF1	28.2037	SAMD9L	12.7448	MEA1	2.90656
OAS3	24.035	TNFRSF17	28.1385	PARP14	12.3386	PPP2R5D	2.86698
PARP14	23.8931	SLAMF7	28.017	OAS3	11.7777	POLR1C	2.83788
OAS1	23.342	IGLC1	27.0651	MX1	11.726	YIPF3	2.69161
EPSTI1	22.8895	IGHV4.39	26.7954	PARP9	11.621	TJAP1	2.62328
DDX60	22.5609	IGHV3.48	26.4205	IFIT2	10.9671	KLC4	2.42656
IFIT2	22.4704	C8orf80	26.2638	TAP1	10.9443	HSP90AB1	2.33381
IFIH1	22.1655	IGKV1.5	25.9101	HERC6	10.456	TBCC	2.29754
SAMD9	21.5107	IGKV4.1	25.8166	IFIH1	10.1029	MAD2L1BP	2.05667
PSMB9	20.7836	CD38	25.7905	DDX60	9.86899	GTPBP2	1.69532
IFIT1	20.6176	IRF4	25.7168	UBE2L6	9.19963	TMEM63B	1.64461
IFI35	20.1432	DERL3	25.3376	IFI6	8.9991	XPO5	1.60509
AL136324.1	19.8722	IGLV1.44	24.9659	TRIM22	8.88988	MTCH1	1.582
GBP4	19.6029	P2RX1	24.6046	HLA.B	8.68637	CUL7	1.54319
IFIT5	19.5048	CPNE5	23.3159	DDX58	8.50146	ABCC10	1.42856
PARP9	19.2653	MEI1	23.057	DTX3L	8.49494	MRPS10	1.42801
HERC5	19.1615	IGHV4.59	22.6637	IFI35	8.41679	UCMA	1.3888
PARP12	18.9879	IGLV1.47	22.5078	PSMB9	8.2046	RNF8	1.35543
RP11.145J3.3	18.9313	IGLV2.14	22.5074	SAMD9	8.18141	SLC35B2	1.29834
ISG15	18.8839	IGKV3.15	22.2929	STAT1	7.95501	FRS3	1.199
