# Supplementary material for: Mapping the Tumor Microenvironment in TNBC and Deep Exploration for M1 Macrophages-Associated Prognostic Genes
Source: Front Immunol. 2022 Jun 30;13:923481. doi: 10.3389/fimmu.2022.923481 (PMC9279655; doi:10.3389/fimmu.2022.923481)
Supplement: Supplementary file 6 [file Table_3.xlsx]

## Sheet: Sheet1
Supplementary Table S3. Higher expression of three key marker genes were associated with macrophage activation, chemotaxis, and migration.
Cohorts	Genes	Genesets	NES	NOM p-val	FDR q-val	FWER p-val
FUSCC	IFI35	GO_Macrophage_activation	2.26	< 0.001	< 0.001	< 0.001
		GO_Macrophage_chemotaxis	1.9	< 0.001	< 0.001	< 0.001
		GO_Macrophage_migration	1.98	< 0.001	< 0.001	< 0.001
	PSMB9	GO_Macrophage_activation	2.15	< 0.001	< 0.001	< 0.001
		GO_Macrophage_chemotaxis	2.03	0.003	0.003	0.001
		GO_Macrophage_migration	1.98	< 0.001	< 0.001	< 0.001
	SAMD9L	GO_Macrophage_activation	2.18	< 0.001	< 0.001	< 0.001
		GO_Macrophage_chemotaxis	1.77	0.011	0.011	0.005
		GO_Macrophage_migration	1.91	0.006	0.006	0.003
TCGA	IFI35	GO_Macrophage_activation	2.01	< 0.001	< 0.001	< 0.001
		GO_Macrophage_chemotaxis	1.94	< 0.001	< 0.001	< 0.001
		GO_Macrophage_migration	1.89	< 0.001	< 0.001	< 0.001
	PSMB9	GO_Macrophage_activation	1.91	< 0.001	< 0.001	< 0.001
		GO_Macrophage_chemotaxis	1.78	0.006	0.006	0.003
		GO_Macrophage_migration	1.79	< 0.001	< 0.001	< 0.001
	SAMD9L	GO_Macrophage_activation	1.95	< 0.001	< 0.001	< 0.001
		GO_Macrophage_chemotaxis	1.7	0.014	0.014	0.007
		GO_Macrophage_migration	1.78	0.002	0.002	0.001
