# Supplementary material for: Mapping the Tumor Microenvironment in TNBC and Deep Exploration for M1 Macrophages-Associated Prognostic Genes
Source: Front Immunol. 2022 Jun 30;13:923481. doi: 10.3389/fimmu.2022.923481 (PMC9279655; doi:10.3389/fimmu.2022.923481)
Supplement: Supplementary file 7 [file Table_4.xlsx]

## Sheet: Fudan
Supplementray Table S4A. Gene sets enriched in high expression of IFI35, PSMB9, and SAMD9L in FUSCC cohort.
Cohorts	NAME	SIZE	ES	NES	NOM p-val	FDR q-val
Fudan_IFI35	GENE_MODULE_8	88	0.795541	2.34181	0	0
Fudan_IFI35	GENE_MODULE_7	68	0.887662	2.20899	0	0
Fudan_IFI35	GENE_MODULE_43	132	0.520331	2.09341	0	0.000722937
Fudan_IFI35	GENE_MODULE_46	153	0.471688	1.99046	0	0.00443071
Fudan_IFI35	GENE_MODULE_31	76	0.531462	2.01432	0	0.0048225
Fudan_IFI35	GENE_MODULE_32	351	0.434156	2.01486	0	0.00602812
Fudan_IFI35	GENE_MODULE_47	151	0.45192	1.8264	0.00462963	0.0179552
Fudan_IFI35	GENE_MODULE_29	32	0.549478	1.83572	0.00755667	0.0183187
Fudan_IFI35	GENE_MODULE_41	54	0.505305	1.81464	0.00645161	0.0187693
Fudan_IFI35	GENE_MODULE_14	68	0.449713	1.84062	0.00507614	0.019431
Fudan_IFI35	GENE_MODULE_28	43	0.55006	1.84878	0.00224719	0.0209016
Fudan_IFI35	GENE_MODULE_39	129	0.400157	1.75501	0	0.0253595
Fudan_IFI35	GENE_MODULE_45	431	0.369844	1.73775	0	0.026101
Fudan_IFI35	GENE_MODULE_40	127	0.409155	1.71916	0	0.0281049
Fudan_IFI35	GENE_MODULE_44	68	0.475732	1.71977	0.0140845	0.0300163
Fudan_IFI35	GENE_MODULE_30	280	0.377865	1.69229	0.0026178	0.0300846
Fudan_IFI35	GENE_MODULE_42	146	0.439946	1.69519	0.0325581	0.0311514
Fudan_IFI35	GENE_MODULE_5	98	0.43638	1.64637	0.0236559	0.0381772
Fudan_IFI35	GENE_MODULE_4	61	0.449491	1.65112	0.0180587	0.0383872
Fudan_IFI35	GENE_MODULE_33	71	0.406784	1.63421	0.00699301	0.0387935
Fudan_IFI35	GENE_MODULE_15	93	0.364191	1.58831	0.0116959	0.0493661
Fudan_IFI35	GENE_MODULE_48	243	0.332255	1.5486	0.00941176	0.0626815
Fudan_IFI35	GENE_MODULE_20	38	0.423127	1.48462	0.049763	0.0821984
Fudan_PSMB9	GENE_MODULE_8	88	0.827628	2.41233	0	0
Fudan_PSMB9	GENE_MODULE_7	68	0.868106	2.19517	0	0
Fudan_PSMB9	GENE_MODULE_29	32	0.601581	2.04301	0	0.00240227
Fudan_PSMB9	GENE_MODULE_41	54	0.528484	1.87068	0.00224215	0.0137718
Fudan_PSMB9	GENE_MODULE_32	351	0.405575	1.879	0	0.0143499
Fudan_PSMB9	GENE_MODULE_31	76	0.480654	1.88196	0	0.0162069
Fudan_PSMB9	GENE_MODULE_46	153	0.45133	1.90501	0	0.0164722
Fudan_PSMB9	GENE_MODULE_43	132	0.472431	1.91277	0	0.0191111
Fudan_PSMB9	GENE_MODULE_45	431	0.3736	1.76279	0	0.0368574
Fudan_PSMB9	GENE_MODULE_15	93	0.370971	1.68374	0	0.0523239
Fudan_PSMB9	GENE_MODULE_14	68	0.415232	1.68589	0.00520833	0.0572073
Fudan_PSMB9	GENE_MODULE_47	151	0.405329	1.64868	0.0191388	0.0602581
Fudan_PSMB9	GENE_MODULE_39	129	0.372947	1.63441	0	0.0615964
Fudan_PSMB9	GENE_MODULE_28	43	0.477585	1.61676	0.0314465	0.0645687
Fudan_PSMB9	GENE_MODULE_5	98	0.425766	1.60292	0.0191898	0.0656773
Fudan_PSMB9	GENE_MODULE_4	61	0.437337	1.59035	0.0211268	0.0674543
Fudan_PSMB9	GENE_MODULE_33	71	0.39133	1.56432	0.0157303	0.0748146
Fudan_PSMB9	GENE_MODULE_20	38	0.434957	1.5479	0.0366133	0.0777733
Fudan_PSMB9	GENE_MODULE_19	133	0.359644	1.49014	0.0409091	0.101561
Fudan_PSMB9	GENE_MODULE_30	280	0.315341	1.4349	0.0368421	0.123041
Fudan_SAMD9L	GENE_MODULE_8	88	0.821049	2.33039	0	0
Fudan_SAMD9L	GENE_MODULE_46	153	0.549643	2.29577	0	0
Fudan_SAMD9L	GENE_MODULE_32	351	0.480654	2.22456	0	0
Fudan_SAMD9L	GENE_MODULE_31	76	0.573045	2.17709	0	0
Fudan_SAMD9L	GENE_MODULE_7	68	0.873204	2.16378	0	0
Fudan_SAMD9L	GENE_MODULE_43	132	0.530599	2.15347	0	0
Fudan_SAMD9L	GENE_MODULE_29	32	0.64393	2.14411	0	0.000143431
Fudan_SAMD9L	GENE_MODULE_28	43	0.60257	2.05595	0.00197239	0.000920869
Fudan_SAMD9L	GENE_MODULE_47	151	0.493454	1.99256	0	0.00118416
Fudan_SAMD9L	GENE_MODULE_45	431	0.418508	1.97151	0	0.00153099
Fudan_SAMD9L	GENE_MODULE_41	54	0.533224	1.88901	0.00838574	0.0046924
Fudan_SAMD9L	GENE_MODULE_39	129	0.418475	1.82773	0	0.00862383
Fudan_SAMD9L	GENE_MODULE_15	93	0.423379	1.8281	0	0.00934248
Fudan_SAMD9L	GENE_MODULE_14	68	0.464465	1.80883	0.00203252	0.0100318
Fudan_SAMD9L	GENE_MODULE_44	68	0.484432	1.75371	0.00803213	0.0163802
Fudan_SAMD9L	GENE_MODULE_30	280	0.395507	1.76021	0.00207039	0.0167643
Fudan_SAMD9L	GENE_MODULE_42	146	0.473274	1.73305	0.0105042	0.0175194
Fudan_SAMD9L	GENE_MODULE_4	61	0.467097	1.73608	0.00403226	0.017828
Fudan_SAMD9L	GENE_MODULE_33	71	0.427427	1.7173	0.00207039	0.0193232
Fudan_SAMD9L	GENE_MODULE_5	98	0.446749	1.71078	0.012024	0.0194366
Fudan_SAMD9L	GENE_MODULE_48	243	0.357467	1.65748	0.00206612	0.0265398
Fudan_SAMD9L	GENE_MODULE_20	38	0.470869	1.66073	0.0137255	0.0274338
Fudan_SAMD9L	GENE_MODULE_21	86	0.396648	1.62755	0.0108225	0.0312606
Fudan_SAMD9L	GENE_MODULE_40	127	0.384066	1.60228	0.0118812	0.0349833
Fudan_SAMD9L	GENE_MODULE_19	133	0.359387	1.47944	0.0443548	0.0736868

## Sheet: TCGA
Supplementray Table S4B. Gene sets enriched in high expression of IFI35, PSMB9, and SAMD9L in TCGA cohort.
Cohorts	NAME	SIZE	ES	NES	NOM p-val	FDR q-val
TCGA_IFI35	GENE_MODULE_8	91	0.806788	2.16705	0	0.00431504
TCGA_IFI35	GENE_MODULE_4	61	0.421959	2.02053	0	0.00541649
TCGA_IFI35	GENE_MODULE_43	134	0.551123	2.29654	0	0.00549545
TCGA_IFI35	GENE_MODULE_32	358	0.433412	2.02166	0	0.00609355
TCGA_IFI35	GENE_MODULE_41	54	0.560142	2.04072	0	0.00639216
TCGA_IFI35	GENE_MODULE_3	492	0.307505	2.19514	0	0.00647257
TCGA_IFI35	GENE_MODULE_45	440	0.37907	2.02698	0	0.00668549
TCGA_IFI35	GENE_MODULE_33	72	0.503702	2.0576	0	0.00741059
TCGA_IFI35	GENE_MODULE_7	71	0.86598	2.07721	0	0.00752823
TCGA_IFI35	GENE_MODULE_13	372	0.309133	1.94504	0	0.010955
TCGA_IFI35	GENE_MODULE_15	94	0.566061	1.94849	0	0.0116719
TCGA_IFI35	GENE_MODULE_19	135	0.356856	1.90778	0.00202429	0.0150119
TCGA_IFI35	GENE_MODULE_30	296	0.415291	1.85549	0	0.016554
TCGA_IFI35	GENE_MODULE_44	69	0.496871	1.86244	0.0121951	0.017084
TCGA_IFI35	GENE_MODULE_47	154	0.484771	1.83828	0.00779727	0.0176102
TCGA_IFI35	GENE_MODULE_28	44	0.46494	1.87954	0.0144033	0.0178306
TCGA_IFI35	GENE_MODULE_48	256	0.369368	1.86403	0.00206612	0.0181491
TCGA_IFI35	GENE_MODULE_39	133	0.416057	1.81304	0.00205761	0.0189889
TCGA_IFI35	GENE_MODULE_14	70	0.545729	1.8206	0.0019802	0.0190215
TCGA_IFI35	GENE_MODULE_5	99	0.280469	1.78952	0.0083682	0.0221788
TCGA_IFI35	GENE_MODULE_46	159	0.419454	1.76499	0.025	0.0235677
TCGA_IFI35	GENE_MODULE_42	150	0.460642	1.77122	0.0182186	0.0239102
TCGA_IFI35	GENE_MODULE_16	62	0.448185	1.74063	0.00607287	0.0273089
TCGA_IFI35	GENE_MODULE_12	95	0.384071	1.70419	0.00823045	0.0318939
TCGA_IFI35	GENE_MODULE_18	186	0.280676	1.68148	0.00813008	0.0369237
TCGA_IFI35	GENE_MODULE_31	80	0.452309	1.66806	0.0123203	0.0375386
TCGA_IFI35	GENE_MODULE_20	39	0.455928	1.67241	0.0196464	0.0380584
TCGA_IFI35	GENE_MODULE_21	86	0.461975	1.65076	0.0101833	0.0392364
TCGA_IFI35	GENE_MODULE_29	35	0.612571	1.64341	0.0102249	0.0396719
TCGA_IFI35	GENE_MODULE_37	129	0.258365	1.5113	0.0379747	0.0746847
TCGA_IFI35	GENE_MODULE_34	183	0.200331	1.51562	0.0298507	0.0776495
TCGA_PSMB9	GENE_MODULE_8	91	0.828856	2.12903	0	0.00590855
TCGA_PSMB9	GENE_MODULE_43	134	0.525769	2.12152	0	0.00630184
TCGA_PSMB9	GENE_MODULE_3	492	0.320274	2.18951	0	0.00649071
TCGA_PSMB9	GENE_MODULE_32	358	0.448656	2.04039	0	0.00695636
TCGA_PSMB9	GENE_MODULE_45	440	0.406639	2.14723	0	0.00700754
TCGA_PSMB9	GENE_MODULE_39	133	0.481743	2.07392	0	0.00747245
TCGA_PSMB9	GENE_MODULE_44	69	0.527703	1.94753	0	0.00810539
TCGA_PSMB9	GENE_MODULE_7	71	0.807269	1.93415	0	0.00847504
TCGA_PSMB9	GENE_MODULE_46	159	0.477807	1.94992	0	0.00857155
TCGA_PSMB9	GENE_MODULE_19	135	0.364478	1.92127	0	0.00885332
TCGA_PSMB9	GENE_MODULE_41	54	0.539193	1.95584	0.00195695	0.00930683
TCGA_PSMB9	GENE_MODULE_13	372	0.31757	1.95941	0	0.00955083
TCGA_PSMB9	GENE_MODULE_33	72	0.547366	2.23082	0	0.00956893
TCGA_PSMB9	GENE_MODULE_28	44	0.482198	1.89189	0.0078125	0.00968543
TCGA_PSMB9	GENE_MODULE_48	256	0.395875	1.97083	0	0.0103563
TCGA_PSMB9	GENE_MODULE_37	129	0.329611	1.87803	0	0.0109355
TCGA_PSMB9	GENE_MODULE_15	94	0.522422	1.82081	0	0.0149836
TCGA_PSMB9	GENE_MODULE_12	95	0.416948	1.82375	0.00201207	0.0154991
TCGA_PSMB9	GENE_MODULE_5	99	0.291473	1.83086	0.0161616	0.0156988
TCGA_PSMB9	GENE_MODULE_11	162	0.360595	1.78322	0.0224949	0.018455
TCGA_PSMB9	GENE_MODULE_4	61	0.377684	1.78381	0.0175439	0.0193251
TCGA_PSMB9	GENE_MODULE_6	124	0.304026	1.73162	0.03125	0.0213256
TCGA_PSMB9	GENE_MODULE_47	154	0.473482	1.72436	0.0176471	0.0215383
TCGA_PSMB9	GENE_MODULE_18	186	0.299322	1.73166	0.00203666	0.0221786
TCGA_PSMB9	GENE_MODULE_31	80	0.476583	1.73219	0.00990099	0.0231027
TCGA_PSMB9	GENE_MODULE_14	70	0.538452	1.73308	0.00197239	0.0240601
TCGA_PSMB9	GENE_MODULE_20	39	0.48989	1.73674	0.00838574	0.0248155
TCGA_PSMB9	GENE_MODULE_29	35	0.638421	1.65786	0.00784314	0.0338094
TCGA_PSMB9	GENE_MODULE_9	77	0.363148	1.64466	0.015748	0.0343428
TCGA_PSMB9	GENE_MODULE_42	150	0.441201	1.64671	0.034413	0.0350923
TCGA_PSMB9	GENE_MODULE_30	296	0.368578	1.61764	0.0154143	0.039471
TCGA_PSMB9	GENE_MODULE_34	183	0.214427	1.5721	0.0143737	0.0508203
TCGA_PSMB9	GENE_MODULE_16	62	0.405384	1.54465	0.0414201	0.0580003
TCGA_PSMB9	GENE_MODULE_21	86	0.416739	1.47929	0.0451977	0.0791322
TCGA_SAMD9L	GENE_MODULE_28	44	0.498214	2.00147	0.00408998	0.0117577
TCGA_SAMD9L	GENE_MODULE_40	130	0.425992	1.95942	0	0.0124584
TCGA_SAMD9L	GENE_MODULE_7	71	0.842802	1.98621	0	0.0125063
TCGA_SAMD9L	GENE_MODULE_32	358	0.43241	1.96384	0.0019802	0.0128667
TCGA_SAMD9L	GENE_MODULE_33	72	0.477891	1.93368	0	0.0133695
TCGA_SAMD9L	GENE_MODULE_46	159	0.498798	2.00373	0.00196464	0.0146971
TCGA_SAMD9L	GENE_MODULE_8	91	0.797657	2.02069	0	0.0162178
TCGA_SAMD9L	GENE_MODULE_45	440	0.403862	2.05005	0	0.0210544
TCGA_SAMD9L	GENE_MODULE_31	80	0.519711	1.84942	0.00397614	0.0216785
TCGA_SAMD9L	GENE_MODULE_43	134	0.524019	2.10764	0.00201613	0.0216789
TCGA_SAMD9L	GENE_MODULE_29	35	0.695697	1.83876	0	0.0222259
TCGA_SAMD9L	GENE_MODULE_44	69	0.506064	1.85636	0.0137525	0.0227342
TCGA_SAMD9L	GENE_MODULE_20	39	0.488662	1.7756	0.012024	0.034826
TCGA_SAMD9L	GENE_MODULE_47	154	0.479394	1.73496	0.00395257	0.038058
TCGA_SAMD9L	GENE_MODULE_13	372	0.28573	1.73948	0.00616016	0.0397984
TCGA_SAMD9L	GENE_MODULE_14	70	0.538473	1.74516	0.0118577	0.0404
TCGA_SAMD9L	GENE_MODULE_30	296	0.390089	1.70762	0.0095057	0.0434643
TCGA_SAMD9L	GENE_MODULE_12	95	0.368914	1.60429	0.0271967	0.0697278
TCGA_SAMD9L	GENE_MODULE_39	133	0.381981	1.60779	0.0223124	0.0718577
TCGA_SAMD9L	GENE_MODULE_48	256	0.320812	1.58565	0.0240481	0.0735288
TCGA_SAMD9L	GENE_MODULE_21	86	0.458317	1.61152	0.0217822	0.074549
